# Supplementary material for: Comprehensive Analysis of the Role of Gene Variants in Matrix Metalloproteinases and Their Tissue Inhibitors in Retinopathy of Prematurity: A Study in the Polish Population
Source: Int J Mol Sci. 2023 Oct 18;24(20):15309. doi: 10.3390/ijms242015309 (PMC10607760; doi:10.3390/ijms242015309)
Supplement: Supplementary file 1 [file ijms-24-15309-s001.zip]

Archive with 1 entries (1 files):
- ijms-2617807-supplementary.pdf
